# Supplementary material for: Multiple Episodic Evolution Events in V1R Receptor Genes of East-African Cichlids
Source: Genome Biol Evol. 2014 May 6;6(5):1135–44. doi: 10.1093/gbe/evu086 (PMC4040994; doi:10.1093/gbe/evu086)
Supplement: Supplementary Data [file supp_evu086_STables.xls]

## Sheet: Table S1A
Table S1A.
The cichlids used for phylogenetic analysis
Geographic distribution	Species	Tribe	Abbreviation (if used in the paper)	Lab. ID
Victoria	Haplochromis tanaos	Haplochromini	Hta_V	14787
Victoria	Haplochromis thereuterion		Hth_V	14071
Victoria	Haplochromis pyrrhocephalus		Hpy_V	13407
Victoria	Haplochromis laparogramma		Hla_V	14672
Victoria	Haplochromis fischeri		Hfi_V	12350
Victoria	Haplochromis xenognathus		Hxe_V	12740
Victoria	Haplochromis sp. "purple yellow"		Hpu_V	13563
Victoria	Haplochromis sp. "rock riponianus"		Hro_V	14833
Victoria	Haplochromis sp. "red carp"		Hre_V	15035
Victoria	Neochromis rufocaudalis		Nru_V	12594
Victoria	Neochromis sp. "unicuspid scraper"		Ngi_V	13832
Victoria	Neochromis omnicaeruleus		Nom_V	11680
Victoria	Haplochromis sp. "stone"		Hst_V	12816
Victoria	Lithochromis xanthopteryx		Lxa_V	15432
Victoria	Lithochromis rubripinnis		Lru_V	10880
Victoria	Pundamilia nyererei		Pny_V	10072
Victoria	Pundamilia azurea		Paz_V	13271
Victoria	Pundamilia macrocephala		Pma_V	13618
Victoria	Haplochromis sp. "Matumbi hunter"		Hma_V	12555
Victoria	Haplochromis chilotes		Hch_V	14646
Victoria	Haplochromis sp. "glaucocephalus"
East-African Lakes and Rivers	Astatotilapia burtoni		Abu	8
Malawi	Chilotilapia rhoadesii		Crh_M	100
Malawi	Pseudotropheus sp. "zebra''		Pze_M	311
Malawi	Dimidiochromis compressiceps		Dco_M	98
Malawi	Taeniochromis holotaenia		Tho_M	129
East-African Lakes and Rivers	Astatoreochromis alluaudi		Aal	12117
Rivers in East Africa	Pseudocrenilabrus multicolor victoriae			17572
Tanganyika	Tropheus duboisi	Tropheini	Tdu_T	60, 224, 318-321
Tanganyika	Tropheus moorii		Tmo_T	29, 322, 323
Tanganyika	Petrochromis polyodon		Ppo_T	154
Tanganyika	Petrochromis macrognathus		Pma_T	238
Tanganyika	Petrochromis trewavasae			69, 240
Tanganyika	Pseudosimochromis curvifrons			51
Tanganyika	Simochromis diagramma			67257
Tanganyika	Simochromis loocki			258
Tanganyika	Lobochilotes labiatus			68
Tanganyika	Limnotilapia dardennii			236
Tanganyika	Gnathochromis pfefferi			34
Tanganyika	Ctenochromis horei			49, 160
Tanganyika	Tropheus polli ‘Mahale’			T09/1/F03-F10, G1-G7
Tanganyika	Spathodus erythrodon	Eretmodini	Ser_T	103
Tanganyika	Eretmodus cyanostictus			267
Tanganyika	Callochromis macrops	Ectodini	Cma_T	48
Tanganyika	Ectodus descampsi			229
Tanganyika	Ophthalmotilapia ventralis			31
Tanganyika	Microdontochromis tenuidentatus			247
Tanganyika	Perissodus microlepis	Perissodini		13
Tanganyika	Haplotaxodon microlepis			30
Tanganyika	Cyprichromis leptosoma	Cyprichromini	Cle_T	23, Zm02811-1BT, Zm02810-1YT, Zm02810-2YT, Zm02810-3YT, Zm02810-4YT, Zm03816-3BT, Zm03816-4YT, Zm03816-5YT
Tanganyika	Cyprichromis coloratus			Zm06512-1, Zm06512-2, Zm065113-1, Zm06209-1, Zm06209-2, Zm06209-3, Zm06209-4, Zm06209-5
Tanganyika	Paracyprichromis brieni			178, Zm06509-1, Zm06509-2, Zm06509-3, Zm06539-1, Zm06539-2, Zm06539-3,Tn06066-1,Tn06066-2
Tanganyika	Limnochromis staneri	Limnochromini		284
Tanganyika	Limnochromis auritus			165
Tanganyika	Altolamprologus calvus	Lamprologini	Aca_T	73
Rivers in East Africa	Lamprologus congoensis		Lco_R	108
Tanganyika	Boulengerochromis microlepis	Tilapini	Bmi_T	33
West Africa	Tilapia buttikoferi			89
Pan Africa	Tilapia rendalli			95
Tanganyika	Bathybates fasciatus	Bathybatini		298
Tanganyika	Bathybates hornii			159
Tanganyika	Trematocara marginatum	Trematocarini	Tma_T	118
Tanganyika	Trematocara unimaculatum			109
Rivers in East Africa	Steatocranus casuarius		Sca_R	88
Pan Africa	Oreochromis niloticus	Oreochromini	Oni_R
Tanganyika1	Oreochromis tanganicae		Ota_R	260
West Africa	Chromidotilapia guntheri	Chromidotilapiini		206
West Africa	Hemichromis fasciatus	Hemichromini.		196
West Africa	Pelvicachromis pulcher	Chromidotilapiini		156
Tanganyika1	Tylochromis polylepis	Tylochromini		270
South America	Satanoperca leucosticta	Geophagini	Sle_SA
Magadascar	Paratilapia polleni		Ppo_MA
1Although Oreochromis tanganicae and Tylochromis polylepis are unique to Lake Tanganyika, other closely related species of the same genera show pan and west African distribution, respectively.

## Sheet: Table S1B
Table S1B.
The Lake Victorian cichlids used for the allele ascertainment in Figs 2, S3, S4
Species	Lab. ID	Locality	Allele
Haplochromis sp. "Matumbi hunter"	1 2555	Kilimo Island	V8/V8	n=10		total
	1 2611		V8/V8	V8: 18		n=271 (542 alleles)
	1 2612		V8/V8	V10: 2		V1: 201
	1 2613		V8/V10			V2: 1
	1 2614		V8/V10			V3: 1
	1 2615		V8/V8			V4: 4
	1 2628		V8/V8			V5: 1
	1 2629		V8/V8			V6: 15
	1 2630		V8/V8			V7: 1
	1 2631		V8/V8			V8: 31
	1 3185	Nyaruwambu	V8/V9	n=10		V9: 241
	1 3186		V8/V9	V8: 13		V10: 35
	1 3187		V8/V9	V9: 3		V11 1
	1 3189		V8/V10	V10: 4		V12: 1
	1 3190		V8/V10			V13: 1
	1 3191		V8/V8			V14: 1
	1 3192		V8/V8			V15: 1
	1 3195		V8/V8		total	V16: 1
					V8:31
	1 3210		V8/V10		V9: 3	V17: 1
	1 3211		V8/V10		V10:6	V18: 2
Haplochromis pyrrhocephalus	1 6968	offshore Igombe	V9/V9	n= 16		V19: 1
	1 6970		V9/V9	V9: 32		V20: 1
	1 6976		V9/V9
	1 6978		V9/V9
	1 6979		V9/V9
	1 6980		V9/V9
	1 6981		V9/V9
	1 6982		V9/V9
	1 6983		V9/V9
	1 6984		V9/V9
	1 6985		V9/V9
	1 6986		V9/V9
	1 6987		V9/V9
	1 6988		V9/V9
	1 6989		V9/V9
	1 6990		V9/V9
Haplochromis sp. "glaucocephalus"	0 0035	Kinesi	V9/V1	n= 16
	0 0036		V9/V1	V1: 4
	0 0037		V9/V9	V9: 25
	0 0038		V9/V9	V10: 3
	0 0039		V9/V10
	0 0046		V9/V9
	0 0047		V9/V10
	0 0048		V9/V9
	0 0049		V9/V9
	0 0050		V9/V1
	0 0051		V9/V9
	0 0052		V9/V10
	0 0053		V9/V9
	0 0054		V9/V9
	0 0055		V9/V9
	0 0056		V9/V1
Haplochromis sp. cf. hiatus	1 1374	offshore Makobe	V9/V9	n= 8
	1 1375		V9/V5	V1: 1
	1 1370		V6/V6	V5: 1
	1 1377		V9/V1	V6: 3
	1 1378		V9/V9	V9: 10
	1 1381		V9/V9	V10: 1
	1 1386		V9/V9
	1 1383		V6/V10
	1 1534	offshore Bwiru Peninsula	V9/V1	n= 10
	1 1535		V9/V9	V1: 2
	1 1536		V9/V9	V4: 1
	1 1538		V9/V9	V6: 1	total
	1 1540		V9/V9	V9: 16	V1:3
	1 1544		V9/V6		V4: 1
	1 1545		V9/V4		V5: 1
	1 1546		V9/V1		V6: 4
	1 1547		V9/V9		V9: 26
	1 1548		V9/V9		V10: 1
Haplochromis laparogramma	1 6790	Kayenze	V1/V9	n= 14
	1 6791		V9/V9	V1: 7
	1 6792		V1/V1	V6: 7
	1 6850		V9/V6	V7: 1
	1 6851		V9/V6	V9: 13
	1 6852		V1/V6
	1 6854		V1/V1
	1 6856		V6/V7
	1 6857		V9/V6
	1 6858		V9/V6
	1 6859		V9/V9
	1 6860		V9/V6
	1 6861		V1/V9
	1 6862		V9/V9
Haplochromis chilotes	1 4646	Makobe Island	V1/V1	n= 15
	1 5685		V1/V1	V1: 28
	1 5686		V1/V1	V2: 1
	1 5687		V1/V1	V3: 1
	1 5688		V1/V1
	1 5689		V1/V1
	1 5690		V1/V1
	1 5691		V1/V1
	1 5693		V1/V1
	1 5698		V1/V1
	1 5705		V1/V2
	1 5706		V1/V3
	1 5707		V1/V1
	1 5708		V1/V1
	1 5709		V1/V1
Haplochromis tanaos	1 4800	Nyegezi Bay	V1/V1	n= 18
	1 4801		V1/V10	V1: 31
	1 4802		V1/V1	V10: 5
	1 4803		V1/V1
	1 4804		V1/V1
	1 4805		V1/V10
	1 4806		V1/V1
	1 4807		V1/V1
	1 4808		V1/V1
	1 4809		V1/V1
	1 4810		V1/V10
	1 5485		V1/V1
	1 5486		V1/V10
	1 5487		V1/V1
	1 5488		V1/V1
	1 5489		V1/V1
	1 5490		V1/V1
	1 5491		V1/V10
Haplochromis thereuterion	1 5664	Makobe Island	V1/V1	n= 13
	1 5665		V1/V1	V1: 22
	1 5666		V1/V10	V10: 4
	1 5667		V1/V1
	1 5668		V1V10
	1 5669		V1/V1
	1 5670		V1/V1
	1 5671		V1/V1
	1 5672		V1/V1
	1 5673		V1/V1
	1 5674		V1/V10		total
	1 5675		V1/V10		V1:32
	1 5676		V1/V1		V10:6
	1 6357	Bwiru Peninsula	V1/V1	n = 6
	1 6358		V1/V10	V1: 10
	1 6359		V1/V1	V10: 2
	1 6360		V1/V1
	1 6361		V1/V1
	1 6446		V1/V10
Haplochromis sauvagei	1 6284	Bwiru Peninsula	V9/V9	n= 16
	1 6285		V1/V9	V1: 14
	1 6286		V1/V9	V4: 1
	1 6287		V9/V9	V9: 17
	1 6294		V1/V9
	1 6295		V9/V9
	1 6296		V9/V9
	1 6297		V1/V9
	1 6298		V1/V9
	1 6299		V1/V4
	1 6300		V1/V9
	1 6302		V1/V9
	1 6317		V1/V1
	1 6320		V1/V9
	1 6328		V1/V9
	1 6456		V1/V1
Neochromis greenwoodi	1 6211	Marumbi Island	V9/V11	n= 20
	1 6212		V9/V9	V9: 32
	1 6213		V9/V9	V10: 5
	1 6214		V9/V9	V11: 1
	1 6215		V9/V9	V12: 1
	1 6216		V9/V9	V13: 1
	1 6218		V9/V10
	1 6219		V9/V10
	1 6220		V9/V9
	1 6221		V9/V9
	1 6222		V9/V9
	1 6223		V9/V10
	1 6224		V9/V9
	1 6225		V9/V9
	1 6226		V9/V9
	1 6227		V9/V9
	1 6228		V9/V10
	1 6229		V9/V10
	1 6230		V9/V12
	1 6231		V9/V13
Lithochromis rubripinnis	1 0697	Kissenda Island	V4/V9	n=10
	1 0700		V9/V9	V1: 5
	1 0702		V9/V9	V4: 1
	1 0704		V1/V9	V9: 13
	1 0707		V9/V9	V15: 1
	1 0717		V1/V1
	1 1304		V1/V9
	1 1306		V1/V9
	1 1307		V9/V9
	1 1316		V9/V15
	1 0879	Marumbi Island	V1/V9	n= 10
	1 0880		V1/V9	V1: 7
	1 0892		V9/V9	V9: 12
	1 0896		V1/V9	V14: 1
	1 0897		V9/V9		Total
	1 0898		V9/V14		V1:12
	1 3076		V1/V1		V4:1
	1 3077		V1/V1		V9:25
	1 3078		V9/V9		V14:1
	1 3079		V9/V9		V15:1
Lithochromis rufus	1 0865	Marumbi Island	V9/V10	n= 12
	1 0866		V1/V9	V1: 5
	1 0867		V9/V9	V9: 17
	1 0869		V1/V9	V10: 2
	1 0870		V1/V9
	1 0871		V9/V9
	1 0872		V1/V9
	1 0873		V9/V9
	1 0874		V9/V10
	1 0881		V9/V9
	1 0886		V1/V9
	1 0890		V9/V9
	1 1056	Chankende Island	V1/V9	n= 16
	1 1060		V9/V9	V1: 11
	1 1063		V9/V9	V9: 21
	1 1065		V9/V9
	1 1066		V1/V9
	1 1072		V1/V9
	1 1082		V1/V9
	1 1083		V1/V9
	1 1091		V1/V9
	1 1092		V9/V9
	1 1098		V1/V1
	1 1099		V9/V9
	1 1100		V1/V9		total
	1 1102		V1/V9		V1:16
	1 1103		V1/V9		V9:38
	1 1122		V9/V9		V10:2
Haplochromis fischeri	1 0491	purchased in the market	V1/V1	n= 12
	1 0492		V1/V6	V1: 11
	1 0493		V1/V1	V6: 3
	1 0494		V9/V18	V9: 3
	1 0495		V1/V10	V10: 5
	1 0496		V1/V6	V18: 2
	1 0497		V1/V6
	1 0498		V1/V1
	1 0499		V9/V18
	1 0500		V9/V10
	1 0501		V1/V10
	1 0502		V10/V10
Lithochromis xanthopteryx	1 6004	Chankende	V1/V1	n=14
	1 6010		V1/V1	V1: 23
	1 6034		V1/V16	V6: 1
	1 6036		V1/V1	V9: 2
	1 6037		V1/V1	V16: 1
	1 6038		V1/V1	V17: 1
	1 6039		V1/V1
	1 6040		V1/V1
	1 6041		V1/V17
	1 6042		V1/V1
	1 6043		V1/V9
	1 6046		V1/V9
	1 6047		V1/V1
	1 6080		V1/V6
Pundamilia nyererei	1 0807	Nyamatala Islands	V1/V10	n= 14
	1 0810		V1/V9	V1: 16
	1 0811		V1/V9	V9: 11
	1 0812		V9/V9	V10: 1
	1 0814		V1/V1
	1 0815		V1/V1
	1 0820		V1/V9
	1 0821		V1/V1
	1 0822		V9/V9
	1 0824		V1/V1
	1 0825		V9/V9
	1 0826		V1/V9
	1 0827		V1/V1
	1 0828		V1/V9
Platytaeniodus degeni	0 0325	Mwabulugu	V9/V9	n= 11
	0 1630		V1/V9	V1: 4
	1 4294		V9/V19	V4: 1
	1 4295		V1/V9	V9: 14
	1 4297		V9/V10	V10: 1
	1 4299		V4/V9	V19: 1
	1 4305		V9/V9	V20: 1
	1 4307		V1/V9
	1 4309		V9/V9
	1 4310		V9/V20
	1 4318		V1/V9
additional data for Hardy-Weinberg test
Haplochromis sauvagei	1 0786	Nyamatala Islands	V9/V9
	1 0787	Nyamatala Islands	V1/V9
	1 0816	Nyamatala Islands	V9/V9
	1 0818	Nyamatala Islands	V1/V9
	1 1049	Chankende Island	V9/V9
	1 1086	Chankende Island	V9/V9
	1 0970	Gabalema Islands	V1/V1
	1 0657	Kissenda Island	V9/V9
	1 0677	Kissenda Island	V9/V9
	1 0678	Kissenda Island	V9/V9
	1 0698	Kissenda Island	V9/V9
	1 1282	Kissenda Island	V9/V9
	1 1284	Kissenda Island	V9/V9
	1 1285	Kissenda Island	V9/V9
	1 1286	Kissenda Island	V9/V9
	1 1287	Kissenda Island	V9/V9
	1 1289	Kissenda Island	V9/V9
	1 1290	Kissenda Island	V1/V9
	1 1292	Kissenda Island	V9/V9
	1 1293	Kissenda Island	V9/V9
	1 1294	Kissenda Island	V1/V9
	1 1311	Kissenda Island	V9/V9
	1 1314	Kissenda Island	V1/V9
	1 1330	Kissenda Island	V9/V9
	1 1333	Kissenda Island	V1/V9
	1 1709	Makobe Island	V9/V9
	1 1710	Makobe Island	V1/V1
	1 1711	Makobe Island	V9/V9
	1 1719	Makobe Island	V9/V9
	1 1721	Makobe Island	V9/V9
	1 1165	Nyameruguyu Island	V1/V9
	1 0138	Nyegezi rocks	V1/V9
	1 0740	Nyamatala Islands	V1/V9
	1 0765	Nyamatala Islands	V1/V9
	1 0767	Nyamatala Islands	V1/V9
	1 0823	Nyamatala Islands	V9/V9
	1 0830	Nyamatala Islands	V9/V9
	1 1240	Nyamatala Islands	V1/V9
	1 1241	Nyamatala Islands	V9/V9
	1 1242	Nyamatala Islands	V9/V9
	1 1243	Nyamatala Islands	V9/V9
	1 1244	Nyamatala Islands	V9/V9
	1 1245	Nyamatala Islands	V1/V9
	1 1246	Nyamatala Islands	V9/V9
	1 1248	Nyamatala Islands	V9/V9
	1 1254	Nyamatala Islands	V9/V9
	1 1255	Nyamatala Islands	V9/V9
	1 1256	Nyamatala Islands	V9/V9

## Sheet: Table S2
	Table S2. Primers used in this study (A) Primers for characterizing V1R genes
	V1R1
	1	V1R1_PCR_F1	CGACGGTTCTCAGGTAGGAG			for PCR
	2	V1R1_PCR_R1	TCAAAGACAGAATAACCGATGC			for PCR
	3	V1R1_SEQ_F	CTATTTGGCCTTTGTGTTCC			for seq
	4	V1R1_SEQ_R	GCATCTCTGGACAGCTTTGA			for seq
	5	V1R1-seq_F1	5'-GAAAAGCCCACACAATTGGA-3'			for seq
	6	V1R1-seq_F2	5'-GGCACAGAACGTCCGCACTA-3'			for seq
	7	V1R1-seq_F3	5'-CACTGGAGGACACTGTGGTG-3'			for seq
	8	V1R1-seq_F4	5'-AGGAAGGTGAACAGCAGGCT-3'			for seq
	9	V1R1-seq_F5	5'-AGTTGGTTGACATGGGCTCA-3'			for seq
	10	V1R1-seq_F6	5'-GCTTGTGCAGAACTGTTGCT-3'			for seq
	11	V1R1-seq_R1	5'-GGCATTACCTGGAATTCCCA-3'			for seq
	12	V1R1-seq_R2	5'-CACCACAGTGTCCTCCAGTG-3'			for seq
	13	V1R1-seq_R3	5'-TCTAGGTGGCAAGTGCATTG-3'			for seq
	14	V1R1-seq_R4	5'-ACATTGCCACTTTCACAGCA-3'			for seq
	V1R2
	1	V1R2_PCR_F1	TATCAAAACTCGTGTAGTCATCTTG			for PCR
	2	V1R2_PCR_R1	TGTCTAGCAGGTGAATCAGC			for PCR
	3	V1R2_PCR_F2	TAATCACGACAGCTGCAGGT			for PCR
	4	V1R2_PCR_R2	AGGTGAATCAGCAGGCTGTT			for PCR
	5	V1R2_long_F1	GCTTTCTCAAGAGATTTCTCCCAGATTTG			for long PCR
	6	V1R2_long_R1	AGAAGCCACTACACAACTGTGCACTTGAG			for long PCR
	7	V1R2_seq_F1	TCAAACAAAACCATGTCCAGT			for seq
	8	V1R2_seq_F2	ACTGTACTGGATGTGTTGCG			for seq
	9	V1R2_seq_F3	CTTGTCATCAGTTTCGGGTC			for seq
	10	V1R2_seq_F4	AAACGCATACATCTTCAGCG			for seq
	11	V1R2_seq_F5	AACCAATGATGAGGATAAGGAG			for seq
	12	V1R2_seq_F6	GCACACGATCTTTGCTTTGA			for seq
	13	V1R2_seq_F7	TATTGAAGAGCCACAGCCCT			for seq
	14	V1R2_seq_F8	GGTCACACACAGATCCATGC			for seq
	15	V1R2_seq_F9	TGGCTTATAACAGATCCATGATT			for seq
	16	V1R2_seq_F10	TCATAAAGCTATTTCCCTGCA			for seq
	17	V1R2_seq_F11	TTGTTTGAGAAGCCTGCTTT			for seq
	18	V1R2_seq_R1	ATGAGCCTTGTTTGTGGTTCT			for seq
	19	V1R2_seq_R2	TCAGACCTTATCATTTTCAGGAT			for seq
	20	V1R2_seq_R3	TGACTCTTCGGCATTCTTAAC			for seq
	V1R3
	1	V1R3_PCR_F1	AGTCCAGCGTCTTACTAGCTT			for PCR
	2	V1R3_PCR_R1	GAAGGTCCTTGGCAGTGC			for PCR
	3	V1R3_PCR_F2	CTCTATTTTGTTTCTCTCAACTCTATT			for PCR
	4	V1R3_PCR_R2	CCTTTGGACCCTTTTGTCTA			for PCR
	5	V1R3_SEQ_F1	AATCAACGATGAAAATTTCT			for seq
	6	V1R3_SEQ_F2	ATGAAAGTTCAAATTAACCAA			for seq
	7	V1R3_SEQ_F3	AATCTCTCTGACTTGCTGGC			for seq
	8	V1R3_SEQ_F4	ATCACTACAGCAAATTCAACAA			for seq
	V1R4
	1	V1R4_PCR_F1	TGTTTATCAGTGTGCGCATG			for PCR
	2	V1R4_PCR_R1	CGGCACCCTTACTGTGACAT			for PCR
	3	V1R4_SEQ_F1	GTGGCCTTTGGACCTCTTAC			for seq
	4	V1R4_SEQ_R1	TGCCTTACGTTCGCTAGACA			for seq
	5	V1R4_SEQ_R2	GTAAGAGGTCCAAAGGCCAC			for seq
	V1R5
	1	V1R5_PCR_F1	GCTAACAGCATGCTCCTCAGATTAT			for PCR
	2	V1R5_PCR_R1	GCAGATGAATAAACAGTGAAGCGGT			for PCR
	3	V1R5_SEQ_F1	TCTTCAGCGTCCCACACTAC			for seq
	4	V1R5_SEQ_F2	CAGCATCATCTCTGGTCCAA			for seq
	5	V1R5_SEQ_R1	TTGGACCAGAGATGATGCTG			for seq
	V1R6
	1	V1R6_PCR_F1	TCACCTTTCTGGATTCATACCATCT			for PCR
	2	V1R6_PCR_R1	TAGCCACATATATAAAACGCACTGC			for PCR
	3	V1R6_SEQ_F1	AGGGTCAACTTCCCACTCTT			for seq
	4	V1R6_SEQ_R1	AGCAGCACTGTGAGGATGAG			for seq
